# Supplementary material for: Study of the Metal–Support Interaction and Electronic Effect Induced by Calcination Temperature Regulation and Their Effect on the Catalytic Performance of Glycerol Steam Reforming for Hydrogen Production
Source: Nanomaterials (Basel). 2021 Nov 22;11(11):3149. doi: 10.3390/nano11113149 (PMC8620743; doi:10.3390/nano11113149)
Supplement: Supplementary file 1 [file nanomaterials-11-03149-s001.zip]

Archive with 1 entries (1 files):
- nanomaterials-1441401-supplementary.pdf
